# Supplementary material for: Differential H2O2 Metabolism among Glioblastoma Subtypes Confers Variable Responses to Pharmacological Ascorbate Therapy Combined with Chemoradiation
Source: Int J Mol Sci. 2023 Dec 5;24(24):17158. doi: 10.3390/ijms242417158 (PMC10743151; doi:10.3390/ijms242417158)
Supplement: Supplementary file 1 [file ijms-24-17158-s001.zip]

Archive with 1 entries (1 files):
- ijms-2725719-supplementary.pdf
